# Supplementary material for: Compound Kushen Injection Induces Immediate Hypersensitivity Reaction Through Promoting the Production of Platelet-Activating Factor via de Novo Pathway
Source: Front Pharmacol. 2021 Oct 8;12:768643. doi: 10.3389/fphar.2021.768643 (PMC8531113; doi:10.3389/fphar.2021.768643)
Supplement: Supplementary file 1 [file DataSheet7.XLSX]

## Sheet: Sheet1
			Figure 7A			Concentration (%)	PAF (pg/mL)			Average	SD
					CKI (%)	0	ND	ND	ND	ND	/
						2.5	22.7273	20.9091	18.7879	20.8081	1.97164
						5	70.9091	65.1515	73.0303	69.697	4.07686
						10	103.636	110.909	107.576	107.374	3.64057
					SFMAS (%)	0	ND	ND	ND	ND	/
						2.5	95.4545	79.697	92.7273	89.2929	8.42148
						5	150	142.857	149.286	147.381	3.93398
						10	224.286	235.714	189.286	216.429	24.191
			Figure 7B
						Group	PAF (pg/mL)			Average	SD
						NS	ND	ND	ND	ND	/
						CKI (10%)	113.83	90.417	95.42	99.89	12.33
						matrine	163.833	147.167	177.167	162.722	15.0308
						oxymatrine	36.25	25.4167	34.5833	32.0833	5.83333
						sophocarpine	10.4167	11.8056	12.6389	11.6204	1.12263
						sophoridine	1.78862	2.76423	0.243902	1.59892	1.27083
						oxysophocarpine	5.41667	3.65854	2.08333	3.71951	1.6675
						macrozamin	ND	ND	ND	ND	/
