# Supplementary material for: Compound Kushen Injection Induces Immediate Hypersensitivity Reaction Through Promoting the Production of Platelet-Activating Factor via de Novo Pathway
Source: Front Pharmacol. 2021 Oct 8;12:768643. doi: 10.3389/fphar.2021.768643 (PMC8531113; doi:10.3389/fphar.2021.768643)
Supplement: Supplementary file 2 [file DataSheet4.XLSX]

## Sheet: Sheet1
		Figure 4A
		Figure 4B
										Evan blue (μg/paw)
									No.	CKI (left)	Rup +CKI (right)
									1	1.06729	0.313396
									2	1.07975	0.325857
									3	0.755763	0.48785
									4	0.624922	0.425545
									5	1.00498	0.425545
									6	0.575078	0.357009
									7	0.550156	0.307165
									8	0.699688	0.375701
									9	0.761994	0.413084
									10	0.818069	0.357009
									Average	0.793769	0.378816
									SD	0.196861	0.0583183
										Evan blue (μg/paw)
									No.	CKI (left)	Gin B + CKI (right)
									1	0.575078	0.357009
									2	0.624922	0.375701
									3	1.1109	0.201246
									4	0.94891	0.276012
									5	0.768224	0.325857
									6	1.1919	0.344548
									7	0.668536	0.388162
									8	0.562617	0.357009
									9	0.525234	0.357009
									10	0.824299	0.294704
									Average	0.780062	0.327726
									SD	0.235801	0.0563472
										Evan blue (μg/paw)
									No.	CKI (left)	MoTP +CKI (right)
									1	0.865918	0.356554
									2	0.77603	0.401498
									3	0.438951	0.0344569
									4	0.731086	0.453933
									5	0.468914	0.236704
									6	0.723596	0.483895
									7	0.558801	0.30412
									Average	0.651899	0.324452
									SD	0.163361	0.153495
		Figure 4C
										Evan blue (μg/paw)
									No.	NS (left)	CKI (right)
									1	0.351948	0.741558
									2	0.319481	0.858442
									3	0.196104	0.91039			μ
									4	0.235065	0.592208
									5	0.248052	0.774026
									6	0.364935	0.793506
									7	0.319481	0.916883
									8	0.209091	0.715584
									9	0.202597	0.442857
									10	0.124675	0.566234
									Average	0.257143	0.731169
									SD	0.078533	0.15582
										Evan blue (μg/paw)
									No.	NS (left)	CKI (right)
									1	0.131169	0.150649
									2	0.196104	0.287013
									3	0.248052	0.124675
									4	0.248052	0.222078
									5	0.3	0.312987
									6	0.124675	0.150649
									7	0.202597	0.157143
									8	0.157143	0.18961
									9	0.235065	0.222078
									10	0.338961	0.364935
									Average	0.218182	0.218182
									SD	0.0700175	0.080069
										Evan blue (μg/paw)
									No.	NS (left)	CKI (right)
									1	0.319481	0.345455
									2	0.267532	0.18961
									3	0.241558	0.287013
									4	0.319481	0.274026
									5	0.118182	0.124675
									6	0.157143	0.196104
									7	0.209091	0.157143
									8	0.196104	0.157143
									9	0.17013	0.144156
									10	0.287013	0.241558
									Average	0.228571	0.211688
									SD	0.0697359	0.0723863
