# Supplementary material for: Compound Kushen Injection Induces Immediate Hypersensitivity Reaction Through Promoting the Production of Platelet-Activating Factor via de Novo Pathway
Source: Front Pharmacol. 2021 Oct 8;12:768643. doi: 10.3389/fphar.2021.768643 (PMC8531113; doi:10.3389/fphar.2021.768643)
Supplement: Supplementary file 3 [file DataSheet6.XLSX]

## Sheet: Sheet1
		Figure 6A						Evan blue (μg/paw)
							No.	CKI (left)	HY-free CKI (right)
							1	0.241373	0.690317
							2	0.16743	0.626937
							3	0.2625	0.975528
							4	0.204401	0.526585
							5	0.2625	0.817077
							6	0.204401	0.785387
							Average	0.223768	0.736972
							SD	0.0380379	0.157618
		Figure 6B						Evan blue (μg/paw)
							No.	CKI (left)	SF-free CKI (right)
							1	0.310035	0.331162
							2	0.23081	0.283627
							3	0.246655	0.177993
							4	0.341725	0.267782
							5	0.32588	0.415669
							6	0.257143	0.192308
							Average	0.285375	0.27809
							SD	0.0462554	0.088611
		Figure 6C			NS	Rectal Temperature
						Before treatment	30 min after treatment	ΔºC
					1	37.82	37.65	-0.17
					2	38.15	37.96	-0.19
					3	37.77	37.46	-0.31
					4	37.61	37.5	-0.11
					5	38.37	38.39	0.02
					6	37.85	38.21	0.36
					7	38.22	38.13	-0.09
					8	38.1467	38.3	0.153333
					Average			-0.0420833
					SD			0.214024
					HY-Free (1.25 mL/kg)	Rectal Temperature
						Before treatment	30 min after treatment	ΔºC
					1	38.35	37.61	-0.74
					2	38.15	37.3	-0.85
					3	38.31	37.57	-0.74
					4	38.07	36.89	-1.18
					5	37.7	37.11	-0.59
					6	37.31	36.48	-0.83
					7	38.12	37.88	-0.24
					8	37.95	37.35	-0.6
					Average			-0.72125
					SD			0.250771
					HY-Free (2.5 mL/kg)	Rectal Temperature
						Before treatment	30 min after treatment	ΔºC
					1	37.7	36.67	-1.03
					2	37.79	36.62	-1.17
					3	38	35.83	-2.17
					4	37.82	36.03	-1.79
					5	37.41	34.12	-3.29
					6	38.38	36.78	-1.6
					7	37.85	36.15	-1.7
					8	38.13	36.62	-1.51
					Average			-1.7825
					SD			0.659408
					SF-Free (1.25 mL/kg)	Rectal Temperature
						Before treatment	30 min after treatment	ΔºC
					1	37.56	37.61	0.05
					2	38.15	38.02	-0.13
					3	37.85	37.59	-0.26
					4	37.99	37.81	-0.18
					5	38.02	38.05	0.03
					6	37.97	37.88	-0.09
					7	38.12	37.75	-0.37
					8	37.95	37.62	-0.33
					Average			-0.16
					SD			0.145516
					SF-Free (2.5 mL/kg)	Rectal Temperature
						Before treatment	30 min after treatment	ΔºC
					1	38.05	37.92	-0.13
					2	38.21	38.01	-0.2
					3	37.54	37.66	0.12
					4	37.78	37.56	-0.22
					5	38.01	37.64	-0.37
					6	37.69	37.25	-0.44
					7	37.95	38.04	0.09
					8	38.04	37.93	-0.11
					Average			-0.1575
					SD			0.184374
