# Supplementary material for: Compound Kushen Injection Induces Immediate Hypersensitivity Reaction Through Promoting the Production of Platelet-Activating Factor via de Novo Pathway
Source: Front Pharmacol. 2021 Oct 8;12:768643. doi: 10.3389/fphar.2021.768643 (PMC8531113; doi:10.3389/fphar.2021.768643)
Supplement: Supplementary file 4 [file DataSheet3.XLSX]

## Sheet: Sheet1
				Figure 3A
				Figure 3B
							Evan blue (μg/paw)
						No.	NS (left)	CKI (right)
						1	0.214103	0.989744
						2	0.207692	0.89359
						3	0.329487	0.989744
						4	0.271795	1.28462
						5	0.15641	1.45128
						6	0.316667	0.951282
						7	0.233333	0.637179
						8	0.380769	0.598718
						Average	0.263782	0.974519
						SD	0.0745789	0.289344
				Figure 3C		NS	Rectal Temperature
							Before treatment	30 min after treatment	ΔºC
						1	37.74	37.35	-0.39
						2	38.32	38.31	-0.01
						3	37.64	37.42	-0.22
						4	37.74	37.5	-0.24
						5	37.7	37.92	0.22
						6	37.88	37.48	-0.4
						7	38.09	37.91	-0.18
						8	37.96	37.85	-0.11
						Average			-0.16625
						SD			0.203536
						C48/80 (4 mg/kg)	Rectal Temperature
							Before treatment	30 min after treatment	ΔºC
						1	38.26	33.71	-4.55
						2	37.78	33.58	-4.2
						3	38.04	33.29	-4.75
						4	37.23	33.52	-3.71
						5	38.08	33.92	-4.16
						6	37.91	34.12	-3.79
						7	38.31	33.45	-4.86
						8	37.86	34.21	-3.65
						Average			-4.20875
						SD			0.473933
						CKI (1.25 mL/kg)	Rectal Temperature
							Before treatment	30 min after treatment	ΔºC
						1	38	37.5	-0.5
						2	38.34	37.63	-0.71
						3	38.05	37.43	-0.62
						4	38.22	37.99	-0.23
						5	37.52	37.59	0.07
						6	38.06	37.68	-0.38
						7	37.55	37.59	0.04
						8	38.16	37.99	-0.17
						Average			-0.3125
						SD			0.290308
						CKI (2.5 mL/kg)	Rectal Temperature
							Before treatment	30 min after treatment	ΔºC
						1	38.29	37.31	-0.98
						2	37.83	35.74	-2.09
						3	38.21	34.95	-3.26
						4	37.78	35.39	-2.39
						5	37.92	37.23	-0.69
						6	37.76	35.07	-2.69
						7	38.13	35.03	-3.1
						8	37.81	36.06	-1.75
						Average			-2.11875
						SD			0.936566
						CKI (5 mL/kg)	Rectal Temperature
							Before treatment	30 min after treatment	ΔºC
						1	38.08	32.88	-5.2
						2	38.03	33.3	-4.73
						3	37.77	32.96	-4.81
						4	38.27	33.61	-4.66
						5	38.02	34.03	-3.99
						6	37.75	32.48	-5.27
						7	37.82	32.33	-5.49
						8	38.3	33.67	-4.63
						Average			-4.8475
						SD			0.470342
