# Supplementary material for: Compound Kushen Injection Induces Immediate Hypersensitivity Reaction Through Promoting the Production of Platelet-Activating Factor via de Novo Pathway
Source: Front Pharmacol. 2021 Oct 8;12:768643. doi: 10.3389/fphar.2021.768643 (PMC8531113; doi:10.3389/fphar.2021.768643)
Supplement: Supplementary file 5 [file DataSheet8.XLSX]

## Sheet: Sheet1
			Figure 8A		CKI%	PAF (pg/mL)			Average	SD
					0	ND	ND	ND	/	/
					0.625	ND	ND	ND	/	/
					1.25	69.6	78	72	73.2	4.32666
					2.5	263	219	239	240.333	22.0303
					5	285	300	342	309	29.5466
					10	720	698	680	699.333	20.0333
					20	1223	1173	1161	1185.67	32.8836
					30	2204	2130	1948	2094	131.742
					matrine (mM)	PAF (pg/mL)			Average	SD
					0	ND	ND	ND	/	/
					0.0796875	226	212	263	233.667	26.3502
					0.159375	315	290	300	301.667	12.5831
					0.31875	580	588	569	579	9.53939
					0.6375	662	693	693	682.667	17.8979
					1.275	930	959	916	935	21.9317
					2.55	1550	1456	1415	1473.67	69.2122
					5.1	2960	2618	2618	2732	197.454
			Figure 8B
						PAF (pg/mL)			Average	SD
					0	ND	ND	ND	/	/
					CKI (30%)	1948	2381	2063	2130.67	224.291
					CKI +TSI-01	1948	1948	1898	1931.33	28.8675
					CKI +Mecl	315	355	338	336	20.0749
					Matrine	2381	2772	2772	2641.67	225.744
					Matrine +TSI-01	2287	2287	2682	2418.67	228.053
					Matrine +Mecl	675	612	604	630.333	38.8887
