# Supplementary material for: Compound Kushen Injection Induces Immediate Hypersensitivity Reaction Through Promoting the Production of Platelet-Activating Factor via de Novo Pathway
Source: Front Pharmacol. 2021 Oct 8;12:768643. doi: 10.3389/fphar.2021.768643 (PMC8531113; doi:10.3389/fphar.2021.768643)
Supplement: Supplementary file 6 [file DataSheet5.XLSX]

## Sheet: Sheet1
			Figure 5A		CKI%	PAF (pg/mL)			Average	SD
					0	22.7451	19.4118	20.7843	20.9804	1.67529
					0.625	22.9412	20	19.8039	20.915	1.75743
					1.25	23.9216	30	34.3137	29.4118	5.22099
					2.5	43.9216	48.8235	45.098	45.9477	2.55906
					5	71.3725	75.8824	76.6667	74.6405	2.85719
					10	102.745	104.51	106.471	104.575	1.8636
					20	319.8	335.8	311.8	322.467	12.2202
					30	681.8	629.8	601.8	637.8	40.5956
			Figure 5B		CKI%	PAF (pg/mL)			Average	SD
					0	5.38462	3.46154	3.46154	4.10256	1.11029
					0.625	6.92308	6.15385	5.38462	6.15385	0.769231
					1.25	12.6923	16.1538	17.6923	15.5128	2.5609
					2.5	21.9231	18.4615	21.9231	20.7692	1.99852
					5	26.1538	28.0769	27.6923	27.3077	1.0176
					10	70	64.6154	73.8462	69.4872	4.6367
					20	187.692	209.231	196.154	197.692	10.8513
					30	491.25	412.5	462.5	455.417	39.85
			Figure 5C		CKI%	PAF (pg/mL)			Average	SD
					0	ND	ND	ND	/	/
					0.625	16.9697	14.5455	10.9091	14.1414	3.05044
					1.25	26.3636	20.9091	22.4242	23.2323	2.81563
					2.5	30.9091	29.3939	38.4848	32.9293	4.87053
					5	46.9697	36.9697	44.5455	42.8283	5.21647
					10	103.03	113.03	106.364	107.475	5.09175
					20	219.394	233.333	232.424	228.384	7.79874
					30	398	471	433	434	36.5103
			Figure 5D		CKI%	PAF (pg/mL)			Average	SD
					0	ND	ND	ND	/	/
					0.625	3.41463	5.12195	1.95122	3.49593	1.58693
					1.25	11.2195	16.5854	12.9268	13.5772	2.74142
					2.5	27.561	22.439	14.878	21.626	6.38043
					5	70.9524	56.1905	63.3333	63.4921	7.38223
					10	109.048	113.81	115.238	112.698	3.24136
					20	263.81	258.571	252.381	258.254	5.7209
					30	418.095	405.238	398.571	407.302	9.92413
