# Supplementary material for: Compound Kushen Injection Induces Immediate Hypersensitivity Reaction Through Promoting the Production of Platelet-Activating Factor via de Novo Pathway
Source: Front Pharmacol. 2021 Oct 8;12:768643. doi: 10.3389/fphar.2021.768643 (PMC8531113; doi:10.3389/fphar.2021.768643)
Supplement: Supplementary file 8 [file DataSheet2.XLSX]

## Sheet: Sheet1
					Figure 2A
						Serum tIgE (ng/mL)
					No./Groups	NS	ST (60 μg/mouse)	CKI (50 μL/mouse)
					1	142.769	17026.1	166.389
					2	166.002	21730.9	128.441
					3	164.259	20123.9	72.2943
					4	144.511	26687.3	138.122
					5	154.966	26551.8	143.93
					6	131.152	30075.5	113.921
					7	124.763	29359.1	134.443
					8	156.902	32747.3	172.197
					Average	148.166	25537.8	133.717
					SD	15.0207	5421.8	31.3162
					Figure 2B
						Serum MMCP1 (ng/mL)
					No./Groups	NS	ST (60 μg/mouse)	CKI (50 μL/mouse)
					1	24.3203	61.8515	33.7448
					2	34.6205	63.6864	32.5354
					3	34.3703	94.0867	21.5263
					4	29.4078	36.7473	39.3745
					5	24.1952	61.3928	19.9833
					6	38.2485	49.4662	22.3186
					7	25.8215	84.1618	35.7882
					8	34.8707	70.2752	35.955
					Average	30.7319	65.2085	30.1533
					SD	5.49925	18.1457	7.63686
